# Supplementary material for: Expanding the Clinical and Molecular Spectrum of Primary Autosomal Recessive Microcephaly: Novel CDK5RAP2 Gene Variants and Functional Insights on the Intronic Variants
Source: Genes (Basel). 2025 Sep 23;16(10):1120. doi: 10.3390/genes16101120 (PMC12564466; doi:10.3390/genes16101120)
Supplement: Supplementary file 1 [file genes-16-01120-s001.zip]

Archive with 1 entries (1 files):
- genes-3870153-supplementary.pdf
